# Supplementary material for: Prevalence of Sleep Disturbance and Its Risk Factors in Patients Who Undergo Surgical Treatment for Degenerative Spinal Disease: A Nationwide Study of 106,837 Patients
Source: J Clin Med. 2022 Oct 8;11(19):5932. doi: 10.3390/jcm11195932 (PMC9572325; doi:10.3390/jcm11195932)
Supplement: Supplementary file 1 [file jcm-11-05932-s001.zip]

Archive with 1 entries (1 files):
- jcm-1908602-supplementary.pdf
